# Supplementary material for: Guanxinkang Decoction Attenuates the Inflammation in Atherosclerosis by Regulating Efferocytosis and MAPKs Signaling Pathway in LDLR−/− Mice and RAW264.7 Cells
Source: Front Pharmacol. 2021 Dec 7;12:731769. doi: 10.3389/fphar.2021.731769 (PMC8688952; doi:10.3389/fphar.2021.731769)
Supplement: Supplementary file 1 [file DataSheet3.ZIP]

Archive with 46 entries (45 files):
- Immunofluorescence Staining/
- Immunofluorescence Staining/C1-DAPI.tif
- Immunofluorescence Staining/C1-MERGE.tif
- Immunofluorescence Staining/C1-TNF.tif
- Immunofluorescence Staining/C2-DAPI.tif
- Immunofluorescence Staining/C2-MERGE.tif
- Immunofluorescence Staining/C2-TNF.tif
- Immunofluorescence Staining/C3-DAPI.tif
- Immunofluorescence Staining/C3-MERGE.tif
- Immunofluorescence Staining/C3-TNF.tif
- Immunofluorescence Staining/FH1-DAPI.tif
- Immunofluorescence Staining/FH1-MERGE.tif
- Immunofluorescence Staining/FH1-TNF.tif
- Immunofluorescence Staining/FH2-DAPI.tif
- Immunofluorescence Staining/FH2-MERGE.tif
- Immunofluorescence Staining/FH2-TNF.tif
- Immunofluorescence Staining/FH3-DAPI.tif
- Immunofluorescence Staining/FH3-MERGE.tif
- Immunofluorescence Staining/FH3-TNF.tif
- Immunofluorescence Staining/FL1-DAPI.tif
- Immunofluorescence Staining/FL1-MERGE.tif
- Immunofluorescence Staining/FL1-TNF.tif
- Immunofluorescence Staining/FL2-DAPI.tif
- Immunofluorescence Staining/FL2-MERGE.tif
- Immunofluorescence Staining/FL2-TNF.tif
- Immunofluorescence Staining/FL3-DAPI.tif
- Immunofluorescence Staining/FL3-MERGE.tif
- Immunofluorescence Staining/FL3-TNF.tif
- Immunofluorescence Staining/FM1-DAPI.tif
- Immunofluorescence Staining/FM1-MERGE.tif
- Immunofluorescence Staining/FM1-TNF.tif
- Immunofluorescence Staining/FM2-DAPI.tif
- Immunofluorescence Staining/FM2-MERGE.tif
- Immunofluorescence Staining/FM2-TNF.tif
- Immunofluorescence Staining/FM3-DAPI.tif
- Immunofluorescence Staining/FM3-MERGE.tif
- Immunofluorescence Staining/FM3-TNF.tif
- Immunofluorescence Staining/M1-DAPI.tif
- Immunofluorescence Staining/M1-MERGE.tif
- Immunofluorescence Staining/M1-TNF.tif
- Immunofluorescence Staining/M2-DAPI.tif
- Immunofluorescence Staining/M2-MERGE.tif
- Immunofluorescence Staining/M2-TNF.tif
- Immunofluorescence Staining/M3-DAPI.tif
- Immunofluorescence Staining/M3-MERGE.tif
- Immunofluorescence Staining/M3-TNF.tif
