# Supplementary material for: Guanxinkang Decoction Attenuates the Inflammation in Atherosclerosis by Regulating Efferocytosis and MAPKs Signaling Pathway in LDLR−/− Mice and RAW264.7 Cells
Source: Front Pharmacol. 2021 Dec 7;12:731769. doi: 10.3389/fphar.2021.731769 (PMC8688952; doi:10.3389/fphar.2021.731769)
Supplement: Supplementary file 3 [file DataSheet4.ZIP]

Archive with 19 entries (18 files):
- figure 1-F(p65)/
- figure 1-F(p65)/ATO-1.tif
- figure 1-F(p65)/ATO-2.tif
- figure 1-F(p65)/ATO-3tif.tif
- figure 1-F(p65)/C-1.tif
- figure 1-F(p65)/C-2.tif
- figure 1-F(p65)/C-3.tif
- figure 1-F(p65)/GH-1.tif
- figure 1-F(p65)/GH-2.tif
- figure 1-F(p65)/GH-3.tif
- figure 1-F(p65)/GL-1.tif
- figure 1-F(p65)/GL-2.tif
- figure 1-F(p65)/GL-3.tif
- figure 1-F(p65)/GM-1.tif
- figure 1-F(p65)/GM-2.tif
- figure 1-F(p65)/GM-3.tif
- figure 1-F(p65)/M-1.tif
- figure 1-F(p65)/M-2.tif
- figure 1-F(p65)/M-3.tif
