# Supplementary material for: Guanxinkang Decoction Attenuates the Inflammation in Atherosclerosis by Regulating Efferocytosis and MAPKs Signaling Pathway in LDLR−/− Mice and RAW264.7 Cells
Source: Front Pharmacol. 2021 Dec 7;12:731769. doi: 10.3389/fphar.2021.731769 (PMC8688952; doi:10.3389/fphar.2021.731769)
Supplement: Supplementary file 4 [file DataSheet1.ZIP]

Archive with 19 entries (18 files):
- Oil Red O Staining/
- Oil Red O Staining/ATO-1.tif
- Oil Red O Staining/ATO-2.tif
- Oil Red O Staining/ATO-3.tif
- Oil Red O Staining/C1.tif
- Oil Red O Staining/C2.tif
- Oil Red O Staining/C3.tif
- Oil Red O Staining/FH-1.tif
- Oil Red O Staining/FH-2.tif
- Oil Red O Staining/FH-3.tif
- Oil Red O Staining/FL-1.tif
- Oil Red O Staining/FL-2.tif
- Oil Red O Staining/FL-3.tif
- Oil Red O Staining/FM-1.tif
- Oil Red O Staining/FM-2.tif
- Oil Red O Staining/FM-3.tif
- Oil Red O Staining/M1.tif
- Oil Red O Staining/M2.tif
- Oil Red O Staining/M3.tif
